# Supplementary material for: Increased urinary creatinine during hibernation and day roosting in the Eastern bent-winged bat (Miniopterus fuliginosus) in Korea
Source: Commun Biol. 2024 Jan 5;7:42. doi: 10.1038/s42003-023-05713-1 (PMC10770030; doi:10.1038/s42003-023-05713-1)
Supplement: Supplementary file 4 — Supplementary Data [file 42003_2023_5713_MOESM4_ESM.xlsx]

## Sheet: raw data creatinine and acetoac
Data Descriptions
The raw data used to create Figures 1, 2, 3, and 5 is presented below.
The data for Figure 4 was derived from a generalized linear mixed model that utilized urine samples collected during the active season. The formula for this model in R is lmer(log_cre ~ Forearm length * Body weight + Capture + sex + (1 | Sub_location)). This model is identical to the formula for Model 2 (refer to the methods section in the main manuscript), with the exception that Model 2 employs…
Ring numbers	Urine collection Date	Body weight	Forearm length	Species Name	Sex	Season	Capture	Time_urine collection	Location	Sub_location	Dilution rate	cre_o_x	ace_ox	cre_Well	cre_plate_no	cre_Replicates	cre_Mean	cre_Conc	cre_SD (Conc)	cre_CV	con_creatinine(mg/ml)	log_cre	cre_date_analysis	ace_con_well(nmol)	ace_CV	ace_date_analysis
A002881	2017-07-13	16.1	48.34	Miniopterus fuliginosus	m	active	dusk	21:59:00	Mungyeong	sukkul	20	o	o	C3	1	0.144	0.14	1.265	0.045	3.523	0.253	-0.596879	2017-11-11	1.51613	16.7165	2017-11-11
A002447	2017-07-13	17.2	47.52	Miniopterus fuliginosus	m	active	dusk	22:01:00	Mungyeong	sukkul	20	o	o	D3	1	0.226	0.22	1.985	0.073	3.643	0.397	-0.401209	2017-11-11	1.76703	8.60576	2017-11-11
A002883	2017-07-13	14.9	47.25	Miniopterus fuliginosus	m	active	dusk	22:03:00	Mungyeong	sukkul	20	o	o	E3	1	0.197	0.192	1.728	0.064	3.689	0.3456	-0.461426	2017-11-11	2.23297	0	2017-11-11
A002887	2017-07-13	15.6	46.92	Miniopterus fuliginosus	m	active	dusk	22:08:00	Mungyeong	sukkul	20	o	o	G3	1	0.11	0.108	0.972	0.021	2.182	0.1944	-0.711304	2017-11-11	1.46237	1.7331	2017-11-11
A002893	2017-07-13	15.6	46.97	Miniopterus fuliginosus	m	active	dusk	22:26:00	Mungyeong	sukkul	20	o	o	H3	1	0.099	0.097	0.875	0.026	2.906	0.175	-0.756962	2017-11-11	1.319	9.60743	2017-11-11
A002894	2017-07-13	15	48.18	Miniopterus fuliginosus	m	active	dusk	22:27:00	Mungyeong	sukkul	20	o	o	A5	1	0.178	0.178	1.603	0.002	0.133	0.3206	-0.494036	2017-11-11	1.56989	4.8432	2017-11-11
A002897	2017-07-13	15.8	45.71	Miniopterus fuliginosus	m	active	dusk	22:36:00	Mungyeong	sukkul	20	o	o	B5	1	0.134	0.132	1.19	0.019	1.605	0.238	-0.623423	2017-11-11	1.37276	11.0774	2017-11-11
A001406	2017-07-13	15.1	46.26	Miniopterus fuliginosus	m	active	dusk	22:59:00	Mungyeong	sukkul	20	o	o	D5	1	0.056	0.056	0.496	0.011	2.123	0.0992	-1.00349	2017-11-11	1.08602	23.3369	2017-11-11
A001091	2017-07-14	16.6	47.07	Miniopterus fuliginosus	m	active	dawn	04:43:00	Mungyeong	sukkul	20	o	o	E5	1	0.052	0.051	0.455	0.017	3.697	0.091	-1.04096	2017-11-11	1.4086	7.19702	2017-11-11
A002906	2017-07-14	16.4	45.51	Miniopterus fuliginosus	m	active	dawn	04:45:00	Mungyeong	sukkul	33.3	o	o	F5	1	0.03	0.028	0.239	0.037	14.571	0.079587	-1.09916	2017-11-11	1.17563	6.46744	2017-11-11
A002492	2017-07-14	16.3	47.03	Miniopterus fuliginosus	m	active	dawn	04:52:00	Mungyeong	sukkul	33.3	o	o	G5	1	0.072	0.07	0.629	0.019	3.023	0.209457	-0.678905	2017-11-11	1.56989	8.072	2017-11-11
A001434	2017-07-14	19.3	47.9	Miniopterus fuliginosus	m	active	dawn	04:57:00	Mungyeong	sukkul	20	o	o	A7	1	0.09	0.09	0.806	0.009	1.051	0.1612	-0.792635	2017-11-11	1.87455	27.0404	2017-11-11
A002910	2017-07-14	18.2	47.12	Miniopterus fuliginosus	m	active	dawn	05:01:00	Mungyeong	sukkul	33.3	o	o	B7	1	0.025	0.024	0.212	0.002	0.962	0.070596	-1.15122	2017-11-11	1.35484	1.87065	2017-11-11
A002912	2017-07-14	16.8	47.16	Miniopterus fuliginosus	m	active	dawn	05:08:00	Mungyeong	sukkul	20	o	o	C7	1	0.074	0.073	0.655	0.017	2.583	0.131	-0.882729	2017-11-11	1.56989	30.6736	2017-11-11
A002915	2017-07-14	20	48.84	Miniopterus fuliginosus	m	active	dawn	05:12:00	Mungyeong	sukkul	20	o	o	D7	1	0.052	0.052	0.464	0.004	0.907	0.0928	-1.03245	2017-11-11	1.17563	32.3372	2017-11-11
A002916	2017-07-14	17.7	48.19	Miniopterus fuliginosus	f	active	dawn	05:14:00	Mungyeong	sukkul	20	o	o	E7	1	0.099	0.099	0.893	0.004	0.475	0.1786	-0.748119	2017-11-11	2.19713	2.30704	2017-11-11
A002918	2017-07-14	19.6	48.56	Miniopterus fuliginosus	m	active	dawn	05:20:00	Mungyeong	sukkul	20	o	o	G7	1	0.062	0.061	0.543	0.013	2.331	0.1086	-0.96417	2017-11-11	4.02509	7.55591	2017-11-11
A002921	2017-07-14	17.3	47.93	Miniopterus fuliginosus	m	active	dawn	05:26:00	Mungyeong	sukkul	33.3	o	o	A9	1	0.034	0.034	0.298	0.007	2.09	0.099234	-1.00334	2017-11-11	1.13978	28.9069	2017-11-11
A002925	2017-07-14	16.5	47.3	Miniopterus fuliginosus	m	active	dawn	05:35:00	Mungyeong	sukkul	20	o	o	B9	1	0.084	0.083	0.749	0.009	1.131	0.1498	-0.824488	2017-11-11	1.4086	28.7881	2017-11-11
A002939	2017-07-14	16.4	47.84	Miniopterus fuliginosus	m	active	dawn	05:57:00	Mungyeong	sukkul	33.3	o	o	C9	1	0.043	0.043	0.38	0.006	1.651	0.12654	-0.897772	2017-11-11	1.22939	32.9846	2017-11-11
A002942	2017-07-14	16.6	45.62	Miniopterus fuliginosus	m	active	dawn	06:02:00	Mungyeong	sukkul	20	o	o	D9	1	0.092	0.091	0.815	0.013	1.56	0.163	-0.787812	2017-11-11	1.24731	22.3511	2017-11-11
A002946	2017-07-14	14.9	47.39	Miniopterus fuliginosus	m	active	dusk	21:36:00	Mungyeong	hogye	20	o	o	A3	4	0.089	0.089	0.749	0.004	0.528	0.1498	-0.824488	2017-11-11
A002947	2017-07-14	18.1	47.19	Miniopterus fuliginosus	m	active	dusk	21:38:00	Mungyeong	hogye	20	o	o	B3	4	0.034	0.033	0.276	0.01	3.589	0.0552	-1.25806	2017-11-11
A002953	2017-07-14	14.2	46.95	Miniopterus fuliginosus	m	active	dusk	21:48:00	Mungyeong	hogye	20	o	o	C3	4	0.214	0.214	1.804	0.002	0.11	0.3608	-0.442733	2017-11-11
A002956	2017-07-14	15.6	46.69	Miniopterus fuliginosus	m	active	dusk	21:52:00	Mungyeong	hogye	20	o	o	D3	4	0.138	0.138	1.161	0.002	0.171	0.2322	-0.634138	2017-11-11
A002959	2017-07-14	15.6	47.35	Miniopterus fuliginosus	m	active	dusk	21:59:00	Mungyeong	hogye	20	o	o	E3	4	0.284	0.28	2.381	0.047	1.935	0.4762	-0.322211	2017-11-11
A002229	2017-08-10	14.2	46.66	Miniopterus fuliginosus	m	active	dusk	21:02:00	Mungyeong	sukkul	20	o	o	E9	1	0.19	0.191	1.72	0.006	0.371	0.344	-0.463442	2017-11-11	1.67742	19.6419	2017-11-11
A001071	2017-08-10	14.7	47	Miniopterus fuliginosus	m	active	dusk	21:12:00	Mungyeong	sukkul	20	o	o	F9	1	0.407	0.396	3.603	0.138	3.748	0.7206	-0.142306	2017-11-11	2.32258	14.1858	2017-11-11
A00-	2017-08-10			Miniopterus fuliginosus	m	active	dusk	21:15:00	Mungyeong	sukkul	20	o	o	G9	1	0.057	0.058	0.517	0.006	1.223	0.1034	-0.985479	2017-11-11	0.978495	10.3605	2017-11-11
A001420	2017-08-10	14.5	47.06	Miniopterus fuliginosus	m	active	dusk	21:23:00	Mungyeong	sukkul	20	o	o	H9	1	0.191	0.19	1.708	0.015	0.871	0.3416	-0.466482	2017-11-11	1.60573	1.57836	2017-11-11
A002978	2017-08-10	17	46.7	Miniopterus fuliginosus	m	active	dusk	21:34:00	Mungyeong	sukkul	20	o	o	A11	1	0.115	0.114	1.028	0.015	1.445	0.2056	-0.686977	2017-11-11	1.4086	0	2017-11-11
A001377	2017-08-10	15	50.03	Miniopterus fuliginosus	m	active	dusk	21:37:00	Mungyeong	sukkul	20	o	o	B11	1	0.213	0.22	1.985	0.09	4.5	0.397	-0.401209	2017-11-11	2.57348	14.7724	2017-11-11
A002252	2017-08-10	14.9	46.82	Miniopterus fuliginosus	m	active	dusk	21:40:00	Mungyeong	sukkul	20	o	o	C11	1	0.099	0.098	0.886	0.011	1.196	0.1772	-0.751536	2017-11-11	1.56989	27.4448	2017-11-11
A002981	2017-08-10	14.3	46.81	Miniopterus fuliginosus	m	active	dusk	21:48:00	Mungyeong	sukkul	20	o	o	E11	1	0.11	0.109	0.979	0.011	1.083	0.1958	-0.708187	2017-11-11	1.44444	21.0553	2017-11-11
A002986	2017-08-10	15.3	47.51	Miniopterus fuliginosus	m	active	dusk	21:56:00	Mungyeong	sukkul	20	o	o	F11	1	0.078	0.08	0.717	0.028	3.838	0.1434	-0.843451	2017-11-11	0.673835	41.3733	2017-11-11
A002995	2017-08-11	14.5	46.6	Miniopterus fuliginosus	m	active	dawn	05:28:00	Mungyeong	sukkul	20	o	x	A3	2	0.07	0.07	0.593	0.004	0.672	0.1186	-0.925915	2017-11-11	-0.23569	-40.4061	2017-11-11
A002998	2017-08-11	17.4	48.75	Miniopterus fuliginosus	m	active	dawn	05:40:00	Mungyeong	sukkul	20	o	x	B3	2	0.258	0.253	2.215	0.06	2.698	0.443	-0.353596	2017-11-11	-0.47138	-121.218	2017-11-11
A001415	2017-08-11	15.9	47.8	Miniopterus fuliginosus	m	active	dawn	05:54:00	Mungyeong	sukkul	20	o	x	C3	2	0.089	0.089	0.759	0.002	0.266	0.1518	-0.818728	2017-11-11	-0.40404	-82.4958	2017-11-11
A001254	2017-08-11	17.2	46.89	Miniopterus fuliginosus	m	active	dawn	06:00:00	Mungyeong	sukkul	33.3	o	x	D3	2	0.069	0.069	0.581	0	0	0.193473	-0.71338	2017-11-11	-0.252525	-65.9966	2017-11-11
A001418	2017-08-11	15.2	45.63	Miniopterus fuliginosus	m	active	dawn	06:08:00	Mungyeong	sukkul	20	o	x	E3	2	0.036	0.036	0.281	0.002	0.655	0.0562	-1.25026	2017-11-11	-0.521886	-4.56198	2017-11-11
A001419	2017-08-11	16.2	47.24	Miniopterus fuliginosus	f	active	dawn	06:10:00	Mungyeong	sukkul	20	o	x	F3	2	0.024	0.024	0.166	0.004	1.978	0.0332	-1.47886	2017-11-11	-0.606061	-7.85674	2017-11-11
A001421	2017-08-11	15.1	46.25	Miniopterus fuliginosus	m	active	dawn	06:14:00	Mungyeong	sukkul	20	o	x	G3	2	0.169	0.164	1.43	0.056	3.873	0.286	-0.543634	2017-11-11	-0.286195	-41.5945	2017-11-11
A001424	2017-08-11	15.3	46.93	Miniopterus fuliginosus	f	active	dawn	06:19:00	Mungyeong	sukkul	20	o	x	H3	2	0.148	0.146	1.268	0.019	1.453	0.2536	-0.595851	2017-11-11	0.13468	318.198	2017-11-11
A001425	2017-08-11	15.4	48.33	Miniopterus fuliginosus	m	active	dawn	06:23:00	Mungyeong	sukkul	20	o	x	A5	2	0.078	0.078	0.665	0.004	0.603	0.133	-0.876148	2017-11-11	-0.47138	-80.8122	2017-11-11
A001426	2017-08-11	16.9	49.23	Miniopterus fuliginosus	f	active	dawn	06:26:00	Mungyeong	sukkul	20	o	x	B5	2	0.107	0.106	0.909	0.013	1.34	0.1818	-0.740406	2017-11-11	-0.185185	-38.5695	2017-11-11
A002917	2017-08-11	16	47.98	Miniopterus fuliginosus	f	active	dawn	06:31:00	Mungyeong	sukkul	20	o	x	C5	2	0.079	0.079	0.671	0	0	0.1342	-0.872247	2017-11-11	0.353535	127.953	2017-11-11
A002814	2017-08-11	13.5	46.92	Miniopterus fuliginosus	m	active	dusk	21:04:00	Mungyeong	hogye	20	o	o	F3	4	0.049	0.048	0.401	0.01	2.464	0.0802	-1.09583	2017-11-11
A001429	2017-08-11	15.4	47.07	Miniopterus fuliginosus	m	active	dusk	21:12:00	Mungyeong	hogye	20	o	o	G3	4	0.137	0.14	1.172	0.034	2.872	0.2344	-0.630042	2017-11-11
A001433	2017-08-11	14.2	46.42	Miniopterus fuliginosus	m	active	dusk	21:32:00	Mungyeong	hogye	20	o	o	H3	4	0.152	0.151	1.269	0.018	1.406	0.2538	-0.595508	2017-11-11
A001334	2017-08-11	14.5	46.6	Miniopterus fuliginosus	m	active	dusk	21:35:00	Mungyeong	hogye	20	o	o	A5	4	0.144	0.145	1.22	0.01	0.812	0.244	-0.61261	2017-11-11
A001437	2017-08-11	15.3	47.54	Miniopterus fuliginosus	m	active	dusk	21:43:00	Mungyeong	hogye	20	o	o	C5	4	0.364	0.35	2.992	0.177	5.727	0.5984	-0.223008	2017-11-11
A001441	2017-08-11	14.4	49.12	Miniopterus fuliginosus	m	active	dusk	21:53:00	Mungyeong	hogye	20	o	o	D5	4	0.242	0.234	1.98	0.096	4.738	0.396	-0.402305	2017-11-11
A001485	2017-08-11	14.6	47.81	Miniopterus fuliginosus	m	active	dusk	21:55:00	Mungyeong	hogye	20	o	o	E5	4	0.279	0.286	2.434	0.084	3.377	0.4868	-0.312649	2017-11-11
A001445	2017-08-11	14.5	49.75	Miniopterus fuliginosus	f	active	dusk	22:04:00	Mungyeong	hogye	20	o	o	F5	4	0.216	0.212	1.794	0.041	2.22	0.3588	-0.445148	2017-11-11
A001445a	2017-08-11	15.1	47.13	Miniopterus fuliginosus	m	active	dusk	22:11:00	Mungyeong	hogye	20	o	o	G5	4	0.256	0.252	2.137	0.045	2.058	0.4274	-0.369165	2017-11-11
A002396	2017-08-11	13.8	45.74	Miniopterus fuliginosus	m	active	dusk	22:23:00	Mungyeong	hogye	20	o	o	H5	4	0.158	0.157	1.324	0.004	0.3	0.2648	-0.577082	2017-11-11
A002768	2017-08-11	15.5	46.94	Miniopterus fuliginosus	m	active	dusk	22:26:00	Mungyeong	hogye	20	o	o	A7	4	0.41	0.404	3.478	0.069	1.923	0.6956	-0.15764	2017-11-11
A001297	2017-08-11	14.5	46.22	Miniopterus fuliginosus	m	active	dusk	22:29:00	Mungyeong	hogye	20	o	o	B7	4	0.302	0.295	2.511	0.082	3.196	0.5022	-0.299123	2017-11-11
A001450	2017-08-12	15.4	45.49	Miniopterus fuliginosus	m	active	dawn	05:37:00	Mungyeong	hogye	20	o	o	C7	4	0.064	0.064	0.54	0.006	1.096	0.108	-0.966576	2017-11-11
A002103	2017-08-12	14.1	45.66	Miniopterus fuliginosus	m	active	dawn	05:52:00	Mungyeong	hogye	20	o	o	E7	4	0.038	0.039	0.328	0.01	3.009	0.0656	-1.1831	2017-11-11
A002081	2017-09-19			Miniopterus fuliginosus	m	active	dusk	20:15:00	Mungyeong	sukkul	20	o	x	D5	2	0.236	0.234	2.04	0.029	1.413	0.408	-0.38934	2017-11-11	0.185185	321.412	2017-11-11
A002082	2017-09-19	13.1	46.49	Miniopterus fuliginosus	m	active	dusk	20:19:00	Mungyeong	sukkul	20	o	x	E5	2	0.239	0.237	2.068	0.031	1.494	0.4136	-0.383419	2017-11-11	0.841751	84.8528	2017-11-11
A002086	2017-09-19	13.3	47.7	Miniopterus fuliginosus	m	active	dusk	20:26:00	Mungyeong	sukkul	20	o	x	F5	2	0.296	0.29	2.544	0.067	2.596	0.5088	-0.293453	2017-11-11	0.218855	141.421	2017-11-11
A002090	2017-09-19	13.3	48.48	Miniopterus fuliginosus	m	active	dusk	20:40:00	Mungyeong	sukkul	20	o	x	G5	2	0.257	0.255	2.233	0.023	1.015	0.4466	-0.350081	2017-11-11	0.016835	424.264	2017-11-11
A002092	2017-09-19	12.8	48.78	Miniopterus fuliginosus	f	active	dusk	20:44:00	Mungyeong	sukkul	20	o	x	H5	2	0.178	0.182	1.586	0.056	3.497	0.3172	-0.498667	2017-11-11	-0.454545	-68.0918	2017-11-11
A002551	2017-09-19	13.6	47.72	Miniopterus fuliginosus	m	active	dusk	20:56:00	Mungyeong	sukkul	20	o	o	D7	2	0.248	0.248	2.168	0.002	0.095	0.4336	-0.362911	2017-11-11	0.218855	32.6357	2017-11-11
A002552	2017-09-19	13.4	47.59	Miniopterus fuliginosus	m	active	dusk	20:58:00	Mungyeong	sukkul	20	o	o	E7	2	0.38	0.38	3.342	0	0	0.6684	-0.174964	2017-11-11	0.622896	26.7554	2017-11-11
A001432	2017-09-19			Miniopterus fuliginosus	m	active	dusk	21:03:00	Mungyeong	sukkul	20	o	x	F7	2	0.22	0.229	2.004	0.119	5.858	0.4008	-0.397072	2017-11-11	-0.30303	-141.421	2017-11-11
A002555	2017-09-19	11.8	46.24	Miniopterus fuliginosus	m	active	dusk	21:06:00	Mungyeong	sukkul	20	o	x	G7	2	0.267	0.271	2.367	0.05	2.091	0.4734	-0.324772	2017-11-11	0.420875	50.9117	2017-11-11
A002556	2017-09-19	13.5	49.08	Miniopterus fuliginosus	m	active	dusk	21:16:00	Mungyeong	sukkul	20	o	x	H7	2	0.131	0.13	1.127	0.006	0.544	0.2254	-0.647046	2017-11-11	-0.841751	-28.2843	2017-11-11
A002557	2017-09-19	14.1	46.73	Miniopterus fuliginosus	m	active	dusk	21:18:00	Mungyeong	sukkul	20	o	x	A9	2	0.148	0.147	1.28	0.006	0.48	0.256	-0.59176	2017-11-11	-0.3367	-84.8528	2017-11-11
A002291	2017-09-19	15.7	47.48	Miniopterus fuliginosus	m	active	dusk	21:32:00	Mungyeong	sukkul	20	o	o	C9	2	0.319	0.318	2.785	0.019	0.668	0.557	-0.254145	2017-11-11	0.555556	12.8565	2017-11-11
A002568	2017-09-19	13.1	47.14	Miniopterus fuliginosus	f	active	dusk	21:37:00	Mungyeong	sukkul	20	o	x	D9	2	0.299	0.299	2.622	0.002	0.079	0.5244	-0.280337	2017-11-11	0.0841751	537.401	2017-11-11
A002574	2017-09-19	13	46.43	Miniopterus fuliginosus	f	active	dusk	21:44:00	Mungyeong	sukkul	20	o	o	E9	2	0.302	0.304	2.659	0.025	0.932	0.5318	-0.274252	2017-11-11	0.353535	47.1405	2017-11-11
A002576	2017-09-19	13.4	47.7	Miniopterus fuliginosus	f	active	dusk	21:48:00	Mungyeong	sukkul	20	o	o	F9	2	0.478	0.461	4.066	0.22	5.27	0.8132	-0.0898026	2017-11-11	0.555556	21.4275	2017-11-11
A002577	2017-09-19	15	48.44	Miniopterus fuliginosus	m	active	dusk	21:50:00	Mungyeong	sukkul	20	o	x	G9	2	0.068	0.068	0.575	0.004	0.692	0.115	-0.939302	2017-11-11	-0.757576	-65.9966	2017-11-11
A001332	2017-09-19	15.3	48.6	Miniopterus fuliginosus	m	active	dusk	21:52:00	Mungyeong	sukkul	33.3	o	x	H9	2	0.204	0.204	1.783	0.006	0.346	0.593739	-0.226404	2017-11-11	-0.252525	-141.421	2017-11-11
A002578	2017-09-19	12.7	46.62	Miniopterus fuliginosus	f	active	dusk	21:53:00	Mungyeong	sukkul	20	o	x	A11	2	0.456	0.452	3.989	0.043	1.043	0.7978	-0.098106	2017-11-11	0.117845	101.015	2017-11-11
A002579	2017-09-19	13.1	46.63	Miniopterus fuliginosus	m	active	dusk	21:55:00	Mungyeong	sukkul	20	o	x	B11	2	0.423	0.431	3.798	0.104	2.68	0.7596	-0.119415	2017-11-11	0.185185	398.551	2017-11-11
A002580	2017-09-19	12.8	46.13	Miniopterus fuliginosus	m	active	dusk	21:57:00	Mungyeong	sukkul	20	o	o	C11	2	0.36	0.357	3.138	0.027	0.857	0.6276	-0.202317	2017-11-11	0.572391	16.6378	2017-11-11
A002581	2017-09-20	15.2	48.38	Miniopterus fuliginosus	m	active	dawn	05:28:00	Mungyeong	sukkul	33.3	o	x	D11	2	0.044	0.045	0.366	0.017	4.175	0.121878	-0.914075	2017-11-11	-0.690236	-31.0437	2017-11-11
A002582	2017-09-20	15.9	48.04	Miniopterus fuliginosus	m	active	dawn	05:29:00	Mungyeong	sukkul	20	o	o	E11	2	0.13	0.129	1.121	0.01	0.911	0.2242	-0.649364	2017-11-11	0.353535	6.73435	2017-11-11
A002585	2017-09-20	16	47.18	Miniopterus fuliginosus	f	active	dawn	05:35:00	Mungyeong	sukkul	20	o	x	F11	2	0.082	0.081	0.692	0.004	0.581	0.1384	-0.858864	2017-11-11	-0.0841751	-763.675	2017-11-11
A002586	2017-09-20	15.4	47.32	Miniopterus fuliginosus	m	active	dawn	05:37:00	Mungyeong	sukkul	20	o	x	G11	2	0.118	0.122	1.052	0.05	4.656	0.2104	-0.676954	2017-11-11	0.286195	108.146	2017-11-11
A002589	2017-09-20	14.3	46.4	Miniopterus fuliginosus	f	active	dawn	05:44:00	Mungyeong	sukkul	20	o	x	H11	2	0.125	0.122	1.057	0.029	2.701	0.2114	-0.674895	2017-11-11	0.13468	353.553	2017-11-11
A002591	2017-09-20	14	46	Miniopterus fuliginosus	f	active	dawn	05:48:00	Mungyeong	sukkul	20	o	x	A3	3	0.081	0.079	0.669	0.027	3.87	0.1338	-0.873544	2017-11-11	-0.106383	-117.851	2017-11-11
A002598	2017-09-20	14.7	48	Miniopterus fuliginosus	m	active	dawn	06:00:00	Mungyeong	sukkul	20	o	o	D3	3	0.14	0.14	1.212	0	0	0.2424	-0.615467	2017-11-11	0.549645	0	2017-11-11
A002601	2017-09-20	15.3	47.78	Miniopterus fuliginosus	m	active	dawn	06:06:00	Mungyeong	sukkul	20	o	x	E3	3	0.088	0.087	0.738	0.015	1.9	0.1476	-0.830914	2017-11-11	0.230496	130.543	2017-11-11
A002613	2017-09-20	14.8	47.78	Miniopterus fuliginosus	f	active	dawn	06:41:00	Mungyeong	sukkul	20	o	o	F3	3	0.085	0.084	0.711	0.019	2.53	0.1422	-0.8471	2017-11-11	0.37234	13.4687	2017-11-11
A002614	2017-09-20	15.5	48.57	Miniopterus fuliginosus	f	active	dawn	06:44:00	Mungyeong	sukkul	20	o	x	G3	3	0.069	0.068	0.566	0.013	2.09	0.1132	-0.946154	2017-11-11	-0.496454	-55.5584	2017-11-11
A002618	2017-09-20	15.1	48.4	Miniopterus fuliginosus	m	active	dawn	06:49:00	Mungyeong	sukkul	20	o	x	H3	3	0.057	0.057	0.468	0.002	0.415	0.0936	-1.02872	2017-11-11	1.18794	50.6584	2017-11-11
A002619	2017-09-20	14.3	46.04	Miniopterus fuliginosus	f	active	dawn	06:52:00	Mungyeong	sukkul	20	o	x	A5	3	0.128	0.128	1.098	0.01	0.924	0.2196	-0.658368	2017-11-11	-0.230496	-456.9	2017-11-11
A002765	2017-09-20	14.6	45.66	Miniopterus fuliginosus	f	active	dawn	06:56:00	Mungyeong	sukkul	33.3	o	x	B5	3	0.056	0.055	0.447	0.015	3.027	0.148851	-0.827248	2017-11-11	-0.70922	-144.957	2017-11-11
A002622	2017-09-20	16	48.53	Miniopterus fuliginosus	f	active	dusk	20:29:00	Mungyeong	hogye	20	o	o	F7	4	0.338	0.328	2.797	0.124	4.316	0.5594	-0.252278	2017-11-11
A002623	2017-09-20			Miniopterus fuliginosus	f	active	dusk	20:30:00	Mungyeong	hogye	20	o	o	G7	4	0.245	0.242	2.047	0.041	1.951	0.4094	-0.387852	2017-11-11
A002630	2017-09-20	13.1	47.24	Miniopterus fuliginosus	f	active	dusk	20:45:00	Mungyeong	hogye	20	o	o	H7	4	0.356	0.355	3.041	0.013	0.398	0.6082	-0.215954	2017-11-11
A002304	2017-09-20	14.8	48.51	Miniopterus fuliginosus	f	active	dusk	20:56:00	Mungyeong	hogye	20	o	o	A9	4	0.158	0.156	1.311	0.026	1.966	0.2622	-0.581367	2017-11-11
A002634	2017-09-20	13.1	47.62	Miniopterus fuliginosus	f	active	dusk	20:58:00	Mungyeong	hogye	20	o	o	B9	4	0.146	0.14	1.174	0.072	6.075	0.2348	-0.629302	2017-11-11
A002632	2017-09-20	16.1	47.38	Miniopterus fuliginosus	m	active	dusk	21:25:00	Mungyeong	hogye	20	o	o	F9	4	0.393	0.386	3.314	0.09	2.625	0.6628	-0.178618	2017-11-11
A002550	2017-10-18	15.8	48.16	Miniopterus fuliginosus	m	active	dusk	19:35:00	Mungyeong	sukkul	20	o	x	C5	3	0.192	0.189	1.643	0.033	1.992	0.3286	-0.483332	2017-11-11	-0.035461	-1626.35	2017-11-11
A002322	2017-10-18	17.2	47.25	Miniopterus fuliginosus	m	active	dusk	19:41:00	Mungyeong	sukkul	20	o	x	D5	3	0.133	0.129	1.11	0.048	4.208	0.222	-0.653647	2017-11-11	-0.425532	-135.529	2017-11-11
A002652	2017-10-18			Miniopterus fuliginosus	m	active	dusk	19:43:00	Mungyeong	sukkul	20	o	x	E5	3	0.081	0.083	0.706	0.029	3.96	0.1412	-0.850165	2017-11-11	-0.478723	-104.757	2017-11-11
A002654	2017-10-18			Miniopterus fuliginosus	f	active	dusk	19:59:00	Mungyeong	sukkul	20	o	x	F5	3	0.091	0.09	0.77	0.011	1.302	0.154	-0.812479	2017-11-11	-0.691489	-130.543	2017-11-11
A002655	2017-10-18			Miniopterus fuliginosus	m	active	dusk	20:01:00	Mungyeong	sukkul	33.3	o	x	G5	3	0.244	0.235	2.042	0.112	5.424	0.679986	-0.1675	2017-11-11	-0.124113	-969.746	2017-11-11
A002399	2017-10-18	15.9	46.9	Miniopterus fuliginosus	m	active	dusk	20:06:00	Mungyeong	sukkul	20	o	x	H5	3	0.252	0.254	2.215	0.033	1.483	0.443	-0.353596	2017-11-11	0.478723	199.037	2017-11-11
A002273	2017-10-18	14.4	48.8	Miniopterus fuliginosus	m	active	dusk	20:12:00	Mungyeong	sukkul	20	o	x	B7	3	0.183	0.178	1.545	0.064	4.101	0.309	-0.510042	2017-11-11	-0.390071	-199.276	2017-11-11
A002659	2017-10-18			Miniopterus fuliginosus	m	active	dusk	20:20:00	Mungyeong	sukkul	20	o	x	C7	3	0.236	0.238	2.075	0.031	1.482	0.415	-0.381952	2017-11-11	0.195035	179.991	2017-11-11
A002660	2017-10-18			Miniopterus fuliginosus	f	active	dusk	20:22:00	Mungyeong	sukkul	20	o	o	D7	3	0.139	0.137	1.179	0.029	2.415	0.2358	-0.627456	2017-11-11	0.514184	39.0128	2017-11-11
A002662	2017-10-18			Miniopterus fuliginosus	f	active	dusk	20:29:00	Mungyeong	sukkul	33.3	o	x	E7	3	0.122	0.12	1.032	0.021	1.964	0.343656	-0.463876	2017-11-11	-0.514184	-87.7788	2017-11-11
A001362	2017-10-18	14.3	47.15	Miniopterus fuliginosus	m	active	dusk	20:32:00	Mungyeong	sukkul	20	o	x	F7	3	0.158	0.156	1.348	0.023	1.664	0.2696	-0.56928	2017-11-11	-0.37234	-107.75	2017-11-11
A002876	2017-10-18	17	46	Miniopterus fuliginosus	f	active	dusk	20:40:00	Mungyeong	sukkul	20	o	x	H7	3	0.084	0.084	0.712	0.004	0.561	0.1424	-0.84649	2017-11-11	-0.514184	0	2017-11-11
A002669	2017-10-18			Miniopterus fuliginosus	f	active	dusk	20:53:00	Mungyeong	sukkul	20	o	o	B9	3	0.469	0.45	3.956	0.237	5.862	0.7912	-0.101714	2017-11-11	1.24113	10.1015	2017-11-11
A002671	2017-10-18			Miniopterus fuliginosus	m	active	dusk	20:57:00	Mungyeong	sukkul	20	o	x	C9	3	0.184	0.184	1.599	0	0	0.3198	-0.495122	2017-11-11	-0.141844	-53.033	2017-11-11
A002673	2017-10-18			Miniopterus fuliginosus	f	active	dusk	21:00:00	Mungyeong	sukkul	20	o	o	D9	3	0.534	0.527	4.654	0.084	1.743	0.9308	-0.0311436	2017-11-11	1.08156	13.9103	2017-11-11
A002837	2017-10-18	17.3	47.18	Miniopterus fuliginosus	m	active	dusk	21:05:00	Mungyeong	sukkul	20	o	x	E9	3	0.105	0.106	0.905	0.013	1.338	0.181	-0.742321	2017-11-11	-0.212766	-11.7851	2017-11-11
A002307	2017-10-18	16.3	46.95	Miniopterus fuliginosus	m	active	dusk	21:08:00	Mungyeong	sukkul	20	o	x	F9	3	0.293	0.292	2.542	0.015	0.566	0.5084	-0.293794	2017-11-11	0.177305	183.848	2017-11-11
A002645	2017-10-19	13.4	45.1	Miniopterus fuliginosus	m	active	dawn	06:27:00	Mungyeong	sukkul	20	o	x	G9	3	0.152	0.149	1.287	0.044	3.326	0.2574	-0.589391	2017-11-11	0.407801	86.0826	2017-11-11
A002091	2017-10-19	14.9	47.33	Miniopterus fuliginosus	f	active	dawn	06:41:00	Mungyeong	sukkul	20	o	o	H9	3	0.169	0.168	1.46	0.002	0.14	0.292	-0.534617	2017-11-11	0.514184	19.5064	2017-11-11
A002676	2017-10-19	17.6	47.63	Miniopterus fuliginosus	m	active	dawn	06:55:00	Mungyeong	sukkul	33.3	o	x	A11	3	0.074	0.069	0.578	0.064	10.248	0.192474	-0.715628	2017-11-11	-0.425532	-41.2479	2017-11-11
A002677	2017-10-19	18.1	47.79	Miniopterus fuliginosus	f	active	dawn	06:59:00	Mungyeong	sukkul	20	o	x	B11	3	0.222	0.215	1.867	0.085	4.498	0.3734	-0.427826	2017-11-11	2.63E-15	1.05E+16	2017-11-11
A002679	2017-10-19	15.7	48.1	Miniopterus fuliginosus	m	active	dawn	07:08:00	Mungyeong	sukkul	20	o	x	C11	3	0.08	0.075	0.632	0.068	10.057	0.1264	-0.898253	2017-11-11	-0.195035	-154.278	2017-11-11
A002682	2017-10-19	14.5	48.02	Miniopterus fuliginosus	f	active	dawn	07:17:00	Mungyeong	sukkul	20	o	x	D11	3	0.048	0.046	0.372	0.026	6.105	0.0744	-1.12843	2017-11-11	-0.815603	-3.07438	2017-11-11
A002684	2017-10-19	16.5	48.17	Miniopterus fuliginosus	m	active	dawn	07:23:00	Mungyeong	sukkul	20	o	x	E11	3	0.119	0.117	1.006	0.021	2.015	0.2012	-0.696372	2017-11-11	-0.0531915	-188.562	2017-11-11
A002688	2017-10-19	16.9	46.12	Miniopterus fuliginosus	m	active	dawn	07:29:00	Mungyeong	sukkul	20	o	x	F11	3	0.05	0.048	0.392	0.019	4.374	0.0784	-1.10568	2017-11-11	-0.744681	-10.1015	2017-11-11
A002862	2017-10-19	15.5	46.69	Miniopterus fuliginosus	m	active	dawn	07:37:00	Mungyeong	sukkul	20	o	x	G11	3	0.107	0.102	0.877	0.057	6.209	0.1754	-0.75597	2017-11-11	-0.37234	-26.9374	2017-11-11
A002693	2017-10-19	15.4	46.47	Miniopterus fuliginosus	f	active	dawn	07:39:00	Mungyeong	sukkul	20	o	x	H11	3	0.086	0.084	0.712	0.021	2.806	0.1424	-0.84649	2017-11-11	-0.656028	-7.6444	2017-11-11
A002696	2017-10-19	16.1	48.84	Miniopterus fuliginosus	m	active	dawn	07:45:00	Mungyeong	sukkul	20	o	o	D11	4	0.091	0.092	0.771	0.016	2.05	0.1542	-0.811916	2017-11-11	1.68254	15.0093	2017-11-11
A002697	2017-10-19			Miniopterus fuliginosus	m	active	dawn	07:50:00	Mungyeong	sukkul	20	o	o	E11	4	0.166	0.163	1.372	0.032	2.314	0.2744	-0.561616	2017-11-11	2.09921	5.34674	2017-11-11
A002699	2017-10-19	15.7	46.78	Miniopterus fuliginosus	f	active	dawn	07:55:00	Mungyeong	sukkul	20	o	o	F11	4	0.093	0.091	0.764	0.018	2.327	0.1528	-0.815877	2017-11-11	1.52381	34.9871	2017-11-11
A002703	2017-10-19	14.7	47.99	Miniopterus fuliginosus	f	active	dusk	20:03:00	Mungyeong	hogye	20	o	o	H9	4	0.14	0.14	1.175	0.002	0.169	0.235	-0.628932	2017-11-11
A002704	2017-10-19	16.9	46.1	Miniopterus fuliginosus	f	active	dusk	20:04:00	Mungyeong	hogye	20	o	o	A11	4	0.074	0.079	0.662	0.059	8.951	0.1324	-0.878112	2017-11-11
A002971	2017-10-19	17.3	46.98	Miniopterus fuliginosus	m	active	dusk	20:07:00	Mungyeong	hogye	20	o	o	B11	4	0.041	0.041	0.342	0.006	1.732	0.0684	-1.16494	2017-11-11
A002335	2017-10-19	14.8	47.58	Miniopterus fuliginosus	m	active	dusk	20:11:00	Mungyeong	hogye	20	o	o	C11	4	0.079	0.076	0.634	0.036	5.607	0.1268	-0.896881	2017-11-11
A002767	2017-11-15	17.3	46.68	Miniopterus fuliginosus	f	transient	dusk	19:12:00	Mungyeong	sukkul	22	o	o	A3	6	0.046	0.045	0.397	0.01	2.619	0.08734	-1.05879	2018-02-07
A002454	2017-11-15	20.4	48.87	Miniopterus fuliginosus	m	transient	dusk	19:15:00	Mungyeong	sukkul	20	o	o	A5	5	0.079	0.076	0.649	0.036	5.261	0.1298	-0.886725	2018-02-06	0.742972	26.7554	2018-02-06
171115_01 (no ring)	2017-11-15			Miniopterus fuliginosus	m	transient	dusk	19:16:00	Mungyeong	sukkul	20	o	x	B5	5	0.112	0.111	0.962	0.011	1.063	0.1924	-0.715795	2018-02-06	0.321285	194.454	2018-02-06
171220_01 (no ring)	2017-12-20			Miniopterus fuliginosus	m	hibernation		19:25:00	Mungyeong	sukkul	20	o	o	C5	5	0.462	0.455	4.074	0.1	2.385	0.8148	-0.088949	2018-02-06	1.5261	22.3297	2018-02-06
171220_02 (no ring)	2017-12-20			Miniopterus fuliginosus	m	hibernation		19:25:00	Mungyeong	sukkul	20	o	o	D5	5	0.341	0.337	2.999	0.056	1.818	0.5998	-0.221994	2018-02-06	0.522088	10.8786	2018-02-06
A002793	2017-12-20			Miniopterus fuliginosus	m	hibernation		19:25:00	Mungyeong	sukkul	20	o	o	E5	5	0.401	0.409	3.655	0.108	2.881	0.731	-0.136083	2018-02-06	0.60241	37.7124	2018-02-06
A002606	2017-12-20			Miniopterus fuliginosus	f	hibernation		19:30:00	Mungyeong	sukkul	20	o	o	F5	5	0.24	0.236	2.09	0.042	1.995	0.418	-0.378824	2018-02-06	0.803213	42.4264	2018-02-06
A002684	2017-12-20			Miniopterus fuliginosus	m	hibernation		19:30:00	Mungyeong	sukkul	22.5333	o	x	G5	5	0.136	0.134	1.175	0.023	1.928	0.264766	-0.577137	2018-02-06	0.0200803	424.264	2018-02-06
171220_06 (no ring)	2017-12-20			Miniopterus fuliginosus	m	hibernation		19:35:00	Mungyeong	sukkul	20	o	x	H5	5	0.372	0.37	3.301	0.019	0.573	0.6602	-0.180324	2018-02-06	0.441767	89.9954	2018-02-06
171220_07 (no ring)	2017-12-20			Miniopterus fuliginosus	f	hibernation		19:35:00	Mungyeong	sukkul	22.5333	o	o	A7	5	0.267	0.262	2.323	0.062	2.607	0.523449	-0.281126	2018-02-06	1.34538	27.44	2018-02-06
180122_02 (no ring)	2018-01-22			Miniopterus fuliginosus	f	hibernation		18:00:00	Mungyeong	sukkul	20	o	o	B7	5	0.127	0.125	1.087	0.034	3.025	0.2174	-0.66274	2018-02-06	0.481928	23.5702	2018-02-06
180122_03 (no ring)	2018-01-22			Miniopterus fuliginosus	f	hibernation		18:01:00	Mungyeong	sukkul	20	o	o	C7	5	0.382	0.387	3.453	0.062	1.767	0.6906	-0.160773	2018-02-06	0.722892	15.7135	2018-02-06
180122_04 (no ring)	2018-01-22			Miniopterus fuliginosus	f	hibernation		18:02:00	Mungyeong	sukkul	22	o	x	B3	6	0.54	0.544	4.976	0.066	1.256	1.09472	0.0393031	2018-02-07
180122_05 (no ring)	2018-01-22			Miniopterus fuliginosus	m	hibernation		18:03:00	Mungyeong	sukkul	22	o	x	C3	6	0.205	0.202	1.79	0.034	1.865	0.3938	-0.404724	2018-02-07
180122_06 (no ring)	2018-01-22			Miniopterus fuliginosus	f	hibernation		18:05:00	Mungyeong	sukkul	20	o	o	D7	5	0.353	0.354	3.151	0.004	0.133	0.6302	-0.200522	2018-02-06	0.62249	4.56198	2018-02-06
180122_07 (no ring)	2018-01-22			Miniopterus fuliginosus	m	hibernation		18:06:00	Mungyeong	sukkul	20	o	o	E7	5	0.721	0.708	6.44	0.178	2.632	1.288	0.109916	2018-02-06	1.48594	30.5776	2018-02-06
180122_08 (no ring)	2018-01-22			Miniopterus fuliginosus	f	hibernation		18:07:00	Mungyeong	sukkul	20	o	o	F7	5	0.598	0.598	5.406	0.007	0.118	1.0812	0.033906	2018-02-06	1.40562	24.2437	2018-02-06
180122_09 (no ring)	2018-01-22			Miniopterus fuliginosus	m	hibernation		18:08:00	Mungyeong	sukkul	20	o	o	G7	5	0.35	0.341	3.036	0.12	3.871	0.6072	-0.216668	2018-02-06	0.963855	41.2479	2018-02-06
180122_10 (no ring)	2018-01-22			Miniopterus fuliginosus	f	hibernation		18:09:00	Mungyeong	sukkul	22	o	o	D3	6	0.324	0.323	2.893	0.013	0.438	0.63646	-0.196229	2018-02-07
180122_11 (no ring)	2018-01-22			Miniopterus fuliginosus	m	hibernation		18:10:00	Mungyeong	sukkul	20	o	o	H7	5	0.421	0.414	3.704	0.091	2.389	0.7408	-0.130299	2018-02-06	1.2249	48.686	2018-02-06
180122_12 (no ring)	2018-01-22			Miniopterus fuliginosus	m	hibernation		18:11:00	Mungyeong	sukkul	20	o	o	A9	5	0.399	0.397	3.542	0.03	0.832	0.7084	-0.149721	2018-02-06	1.5261	29.7729	2018-02-06
180122_13 (no ring)	2018-01-22			Miniopterus fuliginosus	m	hibernation		18:12:00	Mungyeong	sukkul	22.5333	o	o	B9	5	0.35	0.34	3.025	0.135	4.37	0.681632	-0.16645	2018-02-06	1.1245	15.1523	2018-02-06
180122_14 (no ring)	2018-01-22			Miniopterus fuliginosus	m	hibernation		18:13:00	Mungyeong	sukkul	20	o	x	C9	5	0.121	0.12	1.049	0.011	0.978	0.2098	-0.678195	2018-02-06	1.1245	60.6092	2018-02-06
180122_15 (no ring)	2018-01-22			Miniopterus fuliginosus	f	hibernation		18:14:00	Mungyeong	sukkul	20	o	o	D9	5	0.273	0.266	2.362	0.087	3.626	0.4724	-0.32569	2018-02-06	1.18474	26.3667	2018-02-06
A002087	2018-03-06			Miniopterus fuliginosus	f	hibernation		15:42:00	Mungyeong	sukkul	20	o	x	G5	7	0.088	0.085	0.745	0.032	4.419	0.149	-0.826814	2018-06-29	-0.369919	-349.668	2018-06-29
180306_05 (no ring)	2018-03-06			Miniopterus fuliginosus	m	hibernation		15:44:00	Mungyeong	sukkul	20	o	x	H5	7	0.204	0.202	1.767	0.015	0.815	0.3534	-0.451733	2018-06-29	2.71951	123.664	2018-06-29
A002560	2018-03-06			Miniopterus fuliginosus	f	hibernation		15:46:00	Mungyeong	sukkul	20	o	o	A7	7	0.171	0.174	1.517	0.043	2.842	0.3034	-0.517984	2018-06-29
180306_08 (no ring)	2018-03-06			Miniopterus fuliginosus	m	hibernation		15:50:00	Mungyeong	sukkul	20	o	o	C7	7	0.197	0.2	1.746	0.04	2.237	0.3492	-0.456926	2018-06-29
A002299	2018-03-06			Miniopterus fuliginosus	m	hibernation		16:50:00	Mungyeong	hogye	20	o	x	D7	7	0.015	0.014	0.135	0.008	6.734	0.027	-1.56864	2018-06-29	-1.50813	-165.817	2018-06-29
